# Supplementary material for: Members of Marinobacter and Arcobacter Influence System Biogeochemistry During Early Production of Hydraulically Fractured Natural Gas Wells in the Appalachian Basin
Source: Front Microbiol. 2018 Nov 15;9:2646. doi: 10.3389/fmicb.2018.02646 (PMC6249378; doi:10.3389/fmicb.2018.02646)
Supplement: Supplementary file 1 [file Data_Sheet_1.xlsx]

## Sheet: Table S1. Metagenomic Genes
Arcobacter				3H
Date				12202015	2172016
Day after fracturing began				34	93
Gene copies belonging to Arcobacter				3421	5455
Total genes in MG timepoint				93381	44088
Total genes graded "A-C"				80465	35502
Gene Name	Abbreviation	EC Number	KEGG Number	For each gene copy: bit-score, identity % to Arcobacter genus
periplasmic nitrate reductase A	napA	1.7.99.-	K02567	1718,87.2	1718.0,87.2
periplasmic nitrate reductase B	napB	n/a	K02568	270.8, 64.4	270.8,64.4
nitrite reductase cytochrome c	nrfA	1.7.2.2	K03385	786.2,73.2	589.7,72.4
cytochrome c nitrite reductase small subunit	nrfH	n/a	K15876	285.0,72.9	285.0,72.9
nitronate monooxygenase	NMO	1.13.12.16	K00459	600.1,80.3	600.1,80.3
nitroalkane oxidase	NAO	1.7.3.1	K19823	none	none
sulfur oxidizing protein soxA	soxA	n/a	K17222	429.9,64.8	213.0,71.3
sulfur oxidizing protein soxB	soxB	n/a	K17224	0,1027.3,83.3	1027.3,83.3
sulfane dehydrogenase subunit soxC	soxC	n/a	K17225	786.9,83.8	353.2,89.7
cytochrome C	soxD	n/a	K08738	509.6,60.5	247.3,58.9
sulfur oxidizing protein soxX	soxX	n/a	K17223	175.3,70.9	175.3,70.9
sulfur oxidizing protein soxY	soxY	n/a	K17226	216.5,71.3	216.5,71.3
sulfur oxidizing protein soxZ	soxZ	n/a	K17227	148.3,73.0	148.3,73.0
tetrathionate reductase subunit A	ttrA	n/a	K08357	1239.9,58.6	1239.9,58.6
tetrathionate reductase subunit B	ttrB	n/a	K08358	374.8,65.1	374.8,65.1
tetrathionate reductase subunit C	ttrC	n/a	K08359	none	none
sulfide:quinone reductase	sqr	1.8.5.4	K17218	none	none
thiosulfate/3-mercaptopyruvate sulfurtransferase	sseA	2.8.1.1/2.8.1.2	K01011	none	none
type VI secretion system	VgrG	n/a	K11891	1069.7,52.6	718.8,58.2
	Hcp	n/a	K11892	310.8,52.3	310.8,52.3
	Lip/vasD	n/a	K11903	308.9,84.5	308.9,84.5
	IcmF/impL/vasK	n/a	K11904	624.0,57.6	604.4,68.5	255.4,64.6	256.5,64.1	248.4,67.3	419.9,63.4
	DotU/impK/ompA/vasF	n/a	K11906	n/a	n/a
	ClpV/vasG	n/a	K11907	1146.3,68.8	1146.3,68.8
	PpkA	n/a	K11912	none	n/a
	Fha1	n/a	K11913	none	n/a
	PppA/stp1	n/a	K11915	none	n/a
protease	many	3.4.21.-	many	428.3,71.5	428.3,71.5
phospholipase	many	3.1.1.-,3.1.4.-		410.6,56.8	n/a
Marinobacter
Date				12202015
Day after fracturing began				11
Gene copies belonging to Marinobacter				34149
Total genes in MG timepoint				93381
Total genes graded "A-C"				80465
Gene Name	Abbreviation	EC Number	KEGG Number	For each gene copy: bit-score, identity % to Marinobacter
alcohol dehydrogenase	many	EC 1.1.1.1,1.1.1.-	K0001,K00121,K04072,K11440,K13951,K13952,K13953,K13954,K13980,K18857	761.5,89.5	661.0,94.5	615.1,96.8	318.5,97.5	407.9,97.1	234.6,95.8	736.5, 97.8	667.5,95.9	610.1,95.5
(general) aldehyde dehydrogenase	many	EC 1.2.1.-	many	937.2,92.2	612.8,90.4	904,92	633.3,94.3	889.4,87.1	911.8,93.3	600.9,87.7	621.7,92.8840.1,82.	601.3,89.2	829.3,80.7	604.7,88.9	306.6,93.3	868.8,85.5	937.2,92.2
aldehyde dehydrogenase	n/a	1.2.1.3	K00128,K00149,K14085	894.4,91.9	953.7,99.6	211.8,100
betaine dehydrogenase	betB	1.2.1.8	K00130,K14085	964.1,98,940.3,94.1	780,92.7	211.8,98.2	253.4,96.8,1085.5,92.5	395.2,89.6	591.7,88.8	250.0,98.3	744.2,89.6	659.1,96.3	694.4,94.5	391.3,88.2	247.3,84.7	223.0,97.2
GB transport	n/a	3.6.3.32	K02000	620.5,88.4	602.1,87.7	290.8,85.8	370.2,88.4	258.8,87.2	223.8,90.8	223.8,90.8
choline dehydrogenase	n/a	1.1.99.1	K00108	1137.1,97.3	892.2,94.1
alkane sulfonate monooxygenase	ssuD	1.14.14.5	K04091	592,78.2	211.5,75.5	321.2,78.2
alkane oxygenase	alkB	1.14.11.33	K03919,K10859	n/a
alkane 1 monooxygenase	n/a	1.14.15.3	K00496,K07425,K17687,K17688	783.1,88.5
benzene, toluene initial cleavage	"phenol hydroxylase"	1.14.13.-	many	233.4,92.4	212.6,80.0
catechol monooxygenase	catA	1.13.11.1/1.13.99.1	K00469	603.6,93.3	578.2,89.1	586.6,89.8
phenol 2-monooxygenase	pheA1	1.14.13.7/1.14.14.20	K03380	245.7,93.6
(S)-2-haloacid dehalogenase	L-DEX	3.8.1.2	K01560	415.6,91.5	378.3,83.9	365.9,82.1	362.1,80.3	309.3,86.2	230.7,87.2
glyoxylate reductase	glcDEF	1.1.1.26	K00104,K11472,K11473	703.7,96.3	622.1,83.4	610.5,81.4	451.1,94.8	809.3,97.0	780.8,92.5	573.2,97.5	783.9,93.3	412.9,90.6	599.4,89.1
glyoxylate reductase (NADP+)		1.1.1.79	K00049,K00090,K12972,K18121	567.0,89.6	560.1,89.6	265.4,91.4	407.9,89.2	349.7,90.4
glycerate dehydrogenase	hprA	1.1.1.29	K00018	292.0,82.7	546.6,86.5	248.1,89.3	363.6,87.2	221.5,92.4	265.0,83.4	254.2,87.1
nitrate reductase	narGHIJ	1.7.99.4	K00370,K00371,K00374	425.6,89.4	474.4,96.3	1055.8,94.9	1105.9,64.5	373.2,77.9	394.0,83.2	453.4,90.7	453.0,92.3	1040.4,94.1	349.4,92.6	412.1,85.8	455.7,92.3	539.3,95.0	287.7,77.6	761.9,60.3	320.1,92.7	351.7,92.4	954.1,98.5	297.0,97.1	355.1,73.1	257.3,98.4	266.9,99.2	268.5,100
nitrite reductase	nirS	1.7.2.1	K00368/K15864	835.9,81.0	598.2,75.5	812.4,78.0	308.5,70.5	298.9,90.1	298.5,90.1
nitric oxide reductase	norBC	1.7.2.5	K04561/K02305	904.8,92.6	903.7,92.1	865.9,93.9	698.0,94.1	592.4,93.9	318.9,94.5
nitrous oxide reductase	nosZ	1.7.2.4	K00376	1143.6,86.8	1127.1,84.7	209.1,86.4	1107.8,85.0
periplasmic nitrate reductase A	napA	1.7.99.-	K02567	n/a
periplasmic nitrate reductase B	napB	n/a	K02568	n/a
nitrite reductase cytochrome c	nrfA	1.7.2.2	K03385	n/a
cytochrome c nitrite reductase small subunit	nrfH	n/a	K15876	n/a
nitronate monooxygenase	NMO	1.13.12.16	K00459	592.8,91.5	554.7,78.9	585.9,90.0	295.4,76.2
nitroalkane oxidase	NAO	1.7.3.1	K19823	n/a
sulfate adenylyl transferase	cysNCD	2.7.7.4	K00955/K00956/K00957	855.5,89.6	594.0,94.4	590.5,93.7	240.4,95.9	454.1,94.3	487.3,96.3	732.6,86.3	492.7,83.8	469.9,95.3	337.4,92.8	257.7,81.6	273.5,97.9	241.5,96.0	250.0,89.6
adenylyl sulfate kinase	cysC	2.7.1.25	K00860	1039.3,95.1	369.0,89.7	330.5,83.3	335.9,81.5	975.7,90.1	250.0,61.3	342.0,82.6	367.9,89.7	799.7,90.1
phosphoadenosine phosposulfate reductase	cysH	1.8.4.8	K00390	454.5,86.8	201.8,92.6	215.3,91.2	284.3,95.5	308.1,91.8	302.4,91.2	206.5,90.8	201.4,90.2
assimilatory sulfite reductase	cysJI	1.8.1.2	K00380/K00381	1054.3,95.2	1015.8,90.2	909.4,88.4	775.0,94.0	869.4,86.8	282.3,94.3
nitrilase	n/a	3.5.5.1		374.4,80.3
urease	n/a	3.5.1.5	K01427,K01428,K01429,K01430,K14048	n/a
urea carboxylase	n/a	6.3.4.6	K01941	2100.1,84.3	1640.9,67.2	1298.5,92.6	1230.3,69.4	1052.4,93.3	1287.3,67.0	621.3,71.1	1362.4,92.7	330.9,63.9	465.7,62.9	601.7,70.3	669.1,99.7	231.1,67.7	243.4,72.2	259.2,65.8	207.6,57.3	284.3,72.6	269.6,73.8	320.9,93.3
allophanate hydrolase	n/a	3.5.1.54	K01457	401.4,65.1	398.7,65.0	243.4,72.2	259.2,65.8	207.6,57.3
peroxidase	many	1.11.1.-	many	313.9,93.9(thiol peroxidase)	302.0,89.0	305.8,90.2
type VI secretion system	VgrG	n/a	K11891	2297.3,95.5(K11891)	2047.3,85.5	1814.3,98.2	329.3,92.3	1098.2,94.3	417.9, 97.2	418.3,97.2	265.4,92.3	208.8,93.4
	Hcp	n/a	K11892	529.6,95.3	470.7,84.1
	Lip/vasD	n/a	K11903	354.8,98.8	282.3,98.5	277.7,98.5
	IcmF/impL/vasK	n/a	K11904	220.7,88.9
	DotU/impK/ompA/vasF	n/a	K11906	360.5,98.9	352.4,96.0
	ClpV/vasG	n/a	K11907	1622.1,94.9	1519.2,96.4
	PpkA	n/a	K11912	n/a
	Fha1	n/a	K11913	n/a
	PppA/stp1	n/a	K11915	n/a
amidase	n/a	3.5.1.4	K01426	897.5,88.9
protease	many	3.4.21.-	many	yes, many
phospholipase	many	3.1.1.-,3.1.4.-	many	yes, many
